# Supplementary material for: Enhancing alphafold-multimer-based protein complex structure prediction with MULTICOM in CASP15
Source: Commun Biol. 2023 Nov 10;6:1140. doi: 10.1038/s42003-023-05525-3 (PMC10638423; doi:10.1038/s42003-023-05525-3)
Supplement: Supplementary file 4 — Supplementary Data 1 [file 42003_2023_5525_MOESM4_ESM.xlsx]

## Sheet: Souce Data of Figure1
	MULTICOM_qa	Manifold-E	Yang-Multimer
T1174o	0.448	0.737	0.443
T1179o	0.75	0.712	0.843
T1181o	0.448	0.767	0.508
H1137	0.685	0.77	0.749
H1114	0.244	0.882	0.124
H1141	0.669	0.96	0.668
H1144	0.681	0.667	0.987
T1176o	0.196	0.379	0.117
H1129	0.724	0.645	0.964

## Sheet: Souce Data of Figure2
A	target	class	best of MULTICOM_qa				B	target	NBIS-AF2-multimer	MULTICOM_qa	classification		TBM	TBM/FM and FM
	H1106	TBM/FM and FM	0.931					H1106	0.934	0.931	TBM		0.931	#N/A
	H1111	TBM/FM and FM	0.94					H1111	0.08	0.94	FM		#N/A	0.94
	H1114	TBM/FM and FM	0.244					H1114	0.244	0.244	FM		#N/A	0.244
	H1129	TBM/FM and FM	0.777					H1129	0.759	0.777	FM		#N/A	0.777
	H1134	TBM/FM and FM	0.97					H1134	0.965	0.97	FM		#N/A	0.97
	H1135	TBM/FM and FM	0.732					H1135	0.524	0.732	FM		#N/A	0.732
	H1137	TBM/FM and FM	0.755					H1137	0.592	0.755	FM		#N/A	0.755
	H1140	TBM/FM and FM	0.607					H1140	0.624	0.607	FM		#N/A	0.607
	H1141	TBM/FM and FM	0.672					H1141	0.675	0.672	FM		#N/A	0.672
	H1142	TBM/FM and FM	0.618					H1142	0.616	0.618	FM		#N/A	0.618
	H1143	TBM/FM and FM	0.98					H1143	0.979	0.98	FM		#N/A	0.98
	H1144	TBM/FM and FM	0.681					H1144	0.685	0.681	FM		#N/A	0.681
	H1151	TBM	0.935					H1151	0.948	0.935	TBM		0.935	#N/A
	H1157	TBM/FM and FM	0.798					H1157	0.854	0.798	FM		#N/A	0.798
	H1166	TBM/FM and FM	0.747					H1166	0.744	0.747	FM		#N/A	0.747
	H1167	TBM/FM and FM	0.803					H1167	0.802	0.803	FM		#N/A	0.803
	H1168	TBM/FM and FM	0.936					H1168	0.948	0.936	FM		#N/A	0.936
	H1171	TBM/FM and FM	0.941					H1171	0.94	0.941	FM		#N/A	0.941
	H1172	TBM/FM and FM	0.918					H1172	0.921	0.918	FM		#N/A	0.918
	H1185	TBM	0.969					H1185	0.969	0.969	TBM		0.969	#N/A
	T1109o	TBM	0.904					T1109o	0.906	0.904	TBM		0.904	#N/A
	T1110o	TBM	0.982					T1110o	0.982	0.982	TBM		0.982	#N/A
	T1113o	TBM/FM and FM	0.933					T1113o	0.914	0.933	FM		#N/A	0.933
	T1115o	TBM/FM and FM	0.377					T1115o	0.326	0.377	FM		#N/A	0.377
	T1121o	TBM/FM and FM	0.548					T1121o	0.553	0.548	FM		#N/A	0.548
	T1123o	TBM/FM and FM	0.897					T1123o	0.835	0.897	FM		#N/A	0.897
	T1124o	TBM	0.962					T1124o	0.958	0.962	TBM		0.962	#N/A
	T1127o	TBM	0.972					T1127o	0.979	0.972	TBM		0.972	#N/A
	T1132o	TBM/FM and FM	0.994					T1132o	0.983	0.994	FM		#N/A	0.994
	T1153o	TBM/FM and FM	0.928					T1153o	0.95	0.928	FM		#N/A	0.928
	T1160o	TBM	0.343					T1160o	0.342	0.343	TBM		0.343	#N/A
	T1161o	TBM	0.456					T1161o	0.454	0.456	TBM		0.456	#N/A
	T1170o	TBM	0.934					T1170o	0.935	0.934	TBM		0.934	#N/A
	T1173o	TBM/FM and FM	0.97					T1173o	0.49	0.97	FM		#N/A	0.97
	T1174o	TBM/FM and FM	0.742					T1174o	0.746	0.742	FM		#N/A	0.742
	T1176o	TBM/FM and FM	0.204					T1176o	0.18	0.204	FM		#N/A	0.204
	T1178o	TBM	0.955					T1178o	0.94	0.955	TBM		0.955	#N/A
	T1179o	TBM	0.876					T1179o	0.792	0.876	TBM		0.876	#N/A
	T1181o	TBM	0.854					T1181o	0.79	0.854	TBM		0.854	#N/A
	T1187o	TBM/FM and FM	0.977					T1187o	0.495	0.977	FM		#N/A	0.977
	T1192o	TBM	0.885					T1192o	0.884	0.885	TBM		0.885	#N/A

## Sheet: Souce Data of Figure3
	MULTICOM_qa	NBIS-AF2-multimer
H1111	0.94	0.08
T1123o	0.897	0.835
H1135	0.732	0.524
T1173o	0.97	0.49
T1115o	0.377	0.326
T1179o	0.876	0.792
T1181o	0.854	0.79
H1137	0.755	0.592
T1187o	0.977	0.495

## Sheet: Souce Data of Figure4
top5	NBIS-AF2-multimer	sampled	classification		TBM	FM/TBM and FM
H1106	0.9342	0.93481	TBM		0.93481	#N/A
H1129	0.75944	0.77699	FM		#N/A	0.77699
H1134	0.96249	0.96595	FM		#N/A	0.96595
H1140	0.62155	0.60539	FM		#N/A	0.60539
H1141	0.67319	0.67213	FM		#N/A	0.67213
H1142	0.61388	0.61286	FM		#N/A	0.61286
H1143	0.98086	0.98259	FM		#N/A	0.98259
H1144	0.68253	0.67842	FM		#N/A	0.67842
H1151	0.94816	0.93375	TBM		0.93375	#N/A
H1157	0.85415	0.79846	FM		#N/A	0.79846
H1166	0.74382	0.74664	FM		#N/A	0.74664
H1167	0.80167	0.80268	FM		#N/A	0.80268
H1168	0.94765	0.93641	FM		#N/A	0.93641
T1109o	0.90579	0.90399	TBM		0.90399	#N/A
T1110o	0.98222	0.98144	TBM		0.98144	#N/A
T1113o	0.91121	0.93053	FM		#N/A	0.93053
T1121o	0.55175	0.54667	FM		#N/A	0.54667
T1123o	0.82501	0.89031	FM		#N/A	0.89031
T1124o	0.95766	0.95503	TBM		0.95503	#N/A
T1127o	0.9775	0.97043	TBM		0.97043	#N/A
T1132o	0.87237	0.99231	FM		#N/A	0.99231
T1153o	0.95052	0.9288	FM		#N/A	0.9288
T1160o	0.34243	0.34266	TBM		0.34266	#N/A
T1161o	0.45422	0.45649	TBM		0.45649	#N/A
T1170o	0.93498	0.93344	TBM		0.93344	#N/A
T1173o	0.48998	0.52179	FM		#N/A	0.52179
T1174o	0.74603	0.74186	FM		#N/A	0.74186
T1178o	0.94214	0.95713	TBM		0.95713	#N/A
T1179o	0.79194	0.87582	TBM		0.87582	#N/A
T1181o	0.79041	0.85413	TBM		0.85413	#N/A
T1187o	0.49526	0.97714	FM		#N/A	0.97714

## Sheet: Souce Data of Figure5-6
target	NBIS-AF2-multimer	FSAMG	classification		TBM	TBM/FM and FM
H1106	0.9342	0.9326	TBM		0.9326	#N/A
H1134	0.96249	0.93187	FM		#N/A	0.93187
H1140	0.62155	0.81754	FM		#N/A	0.81754
H1141	0.67319	0.66728	FM		#N/A	0.66728
H1142	0.61388	0.61509	FM		#N/A	0.61509
H1143	0.98086	0.97703	FM		#N/A	0.97703
H1144	0.68253	0.88978	FM		#N/A	0.88978
H1151	0.94816	0.94571	TBM		0.94571	#N/A
H1166	0.74382	0.68083	FM		#N/A	0.68083
H1167	0.80167	0.5293	FM		#N/A	0.5293
H1168	0.94765	0.89772	FM		#N/A	0.89772
T1109o	0.90579	0.90911	TBM		0.90911	#N/A
T1110o	0.98222	0.98702	TBM		0.98702	#N/A
T1113o	0.91121	0.91924	FM		#N/A	0.91924
T1123o	0.82501	0.89306	FM		#N/A	0.89306
T1124o	0.95766	0.94221	TBM		0.94221	#N/A
T1127o	0.9775	0.97614	TBM		0.97614	#N/A
T1132o	0.87237	0.84506	FM		#N/A	0.84506
T1153o	0.95052	0.96421	FM		#N/A	0.96421
T1160o	0.34243	0.34547	TBM		0.34547	#N/A
T1161o	0.45422	0.45464	TBM		0.45464	#N/A
T1173o	0.48998	0.97304	FM		#N/A	0.97304
T1174o	0.74603	0.70789	FM		#N/A	0.70789
T1178o	0.94214	0.94402	TBM		0.94402	#N/A
T1179o	0.79194	0.8137	TBM		0.8137	#N/A
T1187o	0.49526	0.4972	FM		#N/A	0.4972

## Sheet: Souce Data of Table1
Group Name	3	11	35	37	46	52	54	67	71	73	74	86	91	92	97	98	119	122	125	131	132	133	147	150	158	165	169	180	185	187	188	199	201	205	215	225	227	229	234	236	239	245	248	257	278	288	291	298	304
H1106	0.913	0	0.859	0.936	0	0	0.937	0.618	0.916	0.85	0	0.931	0.92	0.854	0.922	0.933	0.912	0	0.931	0.933	0	0	0.833	0.934	0.932	0.934	0.933	0.858	0.922	0.867	0.859	0	0.853	0.831	0.923	0.847	0.802	0.855	0.339	0	0.855	0.9	0.912	0.903	0.909	0.935	0.857	0.932	0
H1111	0.935	0	0.828	0.093	0	0	0.17	0	0	0	0	0.94	0.973	0.076	0	0.234	0.975	0	0.17	0	0	0	0.879	0.306	0.723	0.979	0.046	0.694	0.708	0.08	0.232	0	0	0	0	0.981	0.077	0	0.508	0	0.982	0.077	0.777	0.973	0	0.978	0	0.232	0
H1114	0.258	0	0.882	0.129	0.882	0	0.723	0	0.244	0	0	0.244	0.735	0.47	0	0.351	0.914	0	0.723	0.244	0.244	0	0.694	0.661	0.244	0.252	0.333	0.928	0.249	0.124	0.333	0.244	0	0.159	0.128	0.319	0	0	0.227	0	0	0.125	0.882	0.86	0.244	0.059	0	0.329	0.882
H1129	0.777	0.647	0.645	0.966	0	0	0.745	0	0.78	0.651	0	0.724	0.658	0.747	0	0.655	0.739	0	0.745	0.697	0	0.647	0.71	0.73	0.777	0.838	0.655	0.837	0.622	0.719	0.655	0	0	0.797	0.551	0.554	0.647	0	0.635	0	0.964	0.68	0.644	0.637	0.776	0	0	0.655	0
H1134	0.929	0.966	0.968	0.969	0	0	0.927	0.503	0.966	0.898	0	0.926	0.73	0.972	0	0.927	0.932	0	0.927	0.932	0	0.923	0.961	0.923	0.929	0.958	0.921	0.966	0.889	0.522	0.927	0	0	0.892	0.543	0.948	0.923	0.969	0.706	0	0.969	0.948	0.968	0.906	0.964	0	0.921	0.933	0.968
H1135	0.593	0.19	0.417	0.705	0	0	0.248	0	0.109	0.236	0	0.728	0.536	0.426	0	0.623	0.454	0	0.248	0.335	0.524	0.194	0.786	0.489	0.531	0.42	0.623	0.898	0.509	0.312	0.624	0	0	0.252	0.108	0.627	0.194	0.48	0.433	0	0.48	0.106	0.42	0.619	0.58	0	0.438	0.578	0
H1137	0.681	0	0.77	0.581	0	0	0.473	0	0.076	0.914	0.914	0.685	0.437	0.546	0	0.245	0.874	0	0.473	0.429	0	0	0.643	0.592	0.684	0.786	0.248	0.605	0.785	0.222	0.238	0	0	0	0	0.684	0.683	0	0.098	0	0.749	0.345	0.804	0.869	0.827	0.914	0	0.377	0
H1140	0.608	0.6	0.597	0.967	0	0.545	0.621	0.751	0.602	0.585	0	0.607	0.6	0.609	0.602	0.605	0.835	0	0.621	0.835	0	0.617	0.634	0.619	0.608	0.645	0.619	0.609	0.602	0.609	0.605	0	0	0.597	0.607	0.611	0.617	0	0.607	0	0.599	0.608	0.597	0.568	0.598	0.607	0.602	0.622	0
H1141	0.669	0.631	0.96	0.97	0	0.543	0.628	0.626	0.675	0.951	0	0.669	0.637	0.625	0.613	0.674	0.631	0	0.628	0.615	0	0.674	0.609	0.675	0.669	0.651	0.625	0.671	0.675	0.668	0.675	0	0	0.653	0.631	0.676	0.674	0	0.664	0	0.668	0.612	0.96	0	0.627	0.945	0	0.674	0
H1142	0.617	0.615	0.616	0.608	0	0.54	0.614	0.604	0.612	0.595	0	0.615	0	0.626	0.616	0.616	0.614	0	0.614	0.614	0	0.614	0.615	0.616	0.615	0.644	0.614	0.614	0.615	0.614	0.617	0	0	0.609	0.614	0.618	0.615	0	0.614	0	0.616	0.615	0.616	0.603	0.602	0.617	0	0.616	0
H1143	0.98	0.979	0.966	0.979	0	0.52	0.779	0.589	0.92	0.952	0	0.98	0.765	0.596	0.643	0.976	0.639	0	0.779	0.639	0	0.94	0.6	0.976	0.979	0.62	0.952	0.975	0.666	0.976	0.976	0	0	0.64	0	0.978	0.979	0	0.772	0	0.973	0.758	0.966	0.934	0.977	0.972	0	0.977	0
H1144	0.68	0.684	0.667	0.992	0	0.494	0.629	0.611	0.669	0.656	0	0.681	0.745	0.674	0.682	0.681	0.907	0	0.629	0.907	0	0.682	0.607	0.681	0.68	0.625	0.679	0.624	0.631	0.675	0.681	0	0	0.659	0.62	0.743	0.682	0	0.666	0	0.987	0.627	0.667	0.661	0.69	0.676	0	0.68	0
H1151	0.935	0.936	0.927	0.924	0	0	0.952	0.504	0.945	0.791	0.939	0.929	0.785	0.948	0.93	0.947	0.938	0	0.952	0.526	0	0.947	0.877	0.938	0.935	0.547	0.931	0.94	0.918	0.533	0.864	0	0	0.946	0.612	0.925	0.947	0	0.567	0	0.934	0.934	0.939	0.699	0.934	0.939	0.939	0.933	0
H1157	0.794	0.796	0.786	0	0	0	0.795	0	0.793	0.761	0.792	0.794	0.57	0.799	0.793	0.794	0.793	0	0.795	0.792	0	0.793	0.548	0.846	0.794	0.834	0.794	0.802	0.793	0.793	0.846	0	0	0.793	0	0.796	0.793	0.783	0.564	0	0.784	0.792	0.786	0.749	0.797	0.792	0.794	0.796	0
H1166	0.739	0.577	0.736	0.744	0	0	0.726	0.712	0.594	0.711	0	0.735	0.544	0.738	0	0.593	0.789	0	0.726	0.74	0	0.582	0.758	0.744	0.739	0.582	0.74	0.778	0.818	0.787	0.74	0	0	0.696	0	0.747	0.582	0	0	0	0.594	0.715	0.736	0.52	0.739	0.744	0.744	0.586	0
H1167	0.801	0.523	0.685	0.6	0	0	0.6	0.752	0.524	0.791	0	0.801	0.607	0.524	0	0.595	0.806	0	0.6	0.806	0	0.519	0.783	0.802	0.521	0.495	0.595	0.527	0.811	0.531	0.592	0	0	0.796	0.759	0.61	0.519	0	0.415	0	0.807	0.611	0.685	0.789	0.524	0.806	0.53	0.526	0
H1168	0.928	0.928	0.954	0.834	0	0	0.816	0.748	0.927	0.955	0	0.928	0.921	0.931	0	0.387	0.958	0	0.816	0.958	0	0.933	0.764	0.948	0.928	0.845	0.681	0.887	0.769	0.907	0.696	0	0	0.901	0.761	0.933	0.933	0	0.446	0	0.94	0.887	0.954	0.93	0.93	0.852	0.924	0.947	0
H1171	0.94	0.153	0.941	0	0.941	0	0.937	0.624	0.938	0.896	0	0.94	0	0.918	0.153	0.879	0.929	0.916	0.937	0.903	0	0.153	0.939	0	0.94	0.89	0.933	0.939	0.885	0	0.917	0.939	0	0.91	0	0	0.153	0.943	0	0.939	0	0.855	0.941	0.936	0	0.896	0.931	0.936	0.941
H1172	0.918	0.148	0.914	0	0.914	0	0.914	0.271	0.907	0.867	0	0.913	0	0.895	0.149	0.55	0.907	0.892	0.914	0.895	0	0.148	0.915	0	0.913	0.883	0.907	0.915	0.91	0	0.902	0.915	0	0.851	0	0	0.148	0.918	0	0	0	0.848	0.914	0.911	0	0.867	0.92	0.914	0.914
H1185	0.971	0	0.966	0	0	0	0.966	0	0.967	0.946	0.97	0.969	0.759	0.97	0	0.348	0.968	0	0.966	0.968	0	0	0	0.969	0.968	0.96	0.969	0.967	0.97	0.97	0.967	0	0	0	0	0.969	0.968	0.971	0	0	0.971	0.969	0.966	0.948	0.966	0.97	0	0.967	0
T1109o	0.906	0	0.903	0.903	0	0	0.899	0	0.903	0.851	0	0.904	0.903	0	0	0.905	0.899	0	0.905	0.963	0	0	0.873	0	0.904	0.856	0.905	0.903	0.899	0.497	0.896	0	0.903	0.904	0	0	0	0	0.468	0	0.96	0	0.901	0	0.897	0.904	0.906	0.903	0
T1110o	0.982	0	0.981	0.984	0	0	0.98	0	0.978	0.922	0	0.981	0.977	0	0	0.981	0.979	0	0.981	0.979	0	0	0.855	0	0.981	0.889	0.982	0.981	0.98	0.988	0.969	0	0.982	0.983	0	0	0	0	0.49	0	0.981	0	0.981	0	0.978	0.98	0.981	0.981	0
T1113o	0.919	0	0.955	0.911	0	0	0.896	0	0.904	0.909	0	0.93	0.886	0	0	0.914	0.915	0	0.89	0.915	0	0	0.912	0.914	0.93	0.427	0.876	0.866	0.876	0.85	0.914	0	0.929	0	0	0	0	0	0.392	0	0.944	0	0.924	0	0.944	0.942	0	0.916	0
T1115o	0.369	0	0.18	0	0	0	0.173	0	0.056	0	0	0.377	0.469	0	0	0.629	0.382	0	0.173	0.357	0	0	0.48	0.555	0.367	0.722	0.629	0.286	0.857	0.195	0.628	0	0	0	0	0	0	0	0.318	0	0.316	0	0.594	0	0.159	0.206	0	0.645	0
T1121o	0.545	0	0.528	0.531	0	0	0.554	0	0.561	0	0	0.545	0.638	0	0	0.547	0.525	0	0.554	0.525	0	0	0.576	0.552	0.545	0.55	0.537	0.543	0.517	0.576	0.569	0	0	0.579	0	0	0	0	0.351	0	0.539	0	0.528	0	0.548	0.564	0	0.543	0
T1123o	0.887	0	0.847	0.907	0	0	0.924	0	0.891	0.909	0	0.883	0.6	0	0	0.386	0.832	0	0.924	0.843	0	0	0.519	0.832	0.883	0.835	0.4	0.773	0.9	0.346	0.369	0	0	0.404	0	0	0	0	0	0	0.867	0	0.708	0	0.876	0.909	0.253	0.456	0
T1124o	0.96	0	0.913	0.913	0.814	0	0.956	0	0.945	0.916	0	0.962	0.958	0	0	0.963	0.938	0.937	0.956	0.918	0	0	0.925	0.955	0.962	0.931	0.961	0.957	0.943	0.952	0.964	0	0	0.68	0	0	0	0.951	0	0	0.951	0	0.912	0	0.934	0.916	0	0.964	0.912
T1127o	0.972	0	0.977	0.979	0.976	0	0.98	0	0.979	0.908	0	0.972	0.975	0	0	0.979	0.929	0.98	0.98	0.929	0	0	0.927	0.979	0.972	0.974	0.979	0.978	0.96	0.967	0.972	0	0.979	0.976	0	0	0	0.977	0.503	0	0.978	0.976	0.977	0	0.976	0	0.977	0.977	0.977
T1132o	0.986	0	0.986	0.987	0	0	0.988	0	0.989	0	0	0.986	0.711	0	0	0.979	0.514	0	0.988	0.514	0	0	0.979	0.979	0.986	0.81	0.979	0.997	0.994	0.985	0.975	0	0	0.943	0	0	0	0	0.355	0	0.986	0	0.986	0	0.972	0	0	0.987	0
T1153o	0.928	0	0.508	0	0	0	0.56	0	0.97	0.898	0.493	0.928	0.659	0	0	0.932	0.928	0	0.56	0.928	0	0	0.83	0.95	0.928	0.621	0	0.909	0.905	0	0.932	0	0	0.956	0	0	0	0	0	0	0.92	0	0.495	0	0.51	0.886	0	0.959	0
T1160o	0.343	0	0.34	0.343	0	0.341	0.347	0	0.348	0.342	0.343	0.343	0.329	0	0	0.342	0.339	0	0.347	0.339	0	0	0.312	0.341	0.343	0.341	0.342	0.339	0.292	0.343	0.342	0	0	0.343	0	0	0	0.318	0	0	0.318	0	0.34	0	0.338	0.343	0.338	0.341	0
T1161o	0.453	0	0.442	0.491	0	0.45	0.441	0	0.431	0.442	0.46	0.452	0.431	0	0	0.454	0.425	0	0.441	0.425	0	0	0.437	0.454	0.454	0.404	0.454	0.586	0.471	0.465	0.454	0	0	0.433	0	0.448	0	0.451	0	0	0.451	0	0.584	0	0.452	0.46	0.431	0.454	0
T1170o	0.935	0	0.905	0.934	0.905	0	0.932	0	0.931	0.921	0	0.933	0.615	0	0	0.908	0.93	0	0.932	0.919	0	0	0.934	0.933	0.933	0.903	0.935	0.926	0.884	0.463	0.908	0	0	0.917	0	0	0	0.926	0	0	0.935	0.855	0.905	0	0.916	0.92	0.931	0.93	0.905
T1173o	0.988	0.952	0.988	0.991	0	0	0.345	0	0.926	0.326	0.326	0.97	0.562	0	0	0.467	0.564	0	0.345	0.403	0	0.406	0.457	0.49	0.513	0.484	0.3	0.308	0.548	0.349	0.742	0	0	0.358	0	0	0.406	0.988	0.272	0	0.988	0.792	0.988	0	0.327	0.326	0.477	0.63	0
T1174o	0.731	0.44	0.737	0.446	0	0	0.587	0	0.451	0.459	0.886	0.448	0.364	0	0	0.741	0.444	0	0.587	0.35	0	0.445	0.459	0.619	0.448	0.44	0.741	0.439	0.447	0.52	0.422	0	0	0.415	0	0.466	0.445	0.443	0	0	0.443	0.42	0.737	0	0.47	0.471	0.433	0.583	0
T1176o	0.249	0	0.379	0.144	0	0	0.186	0	0.155	0.192	0	0.196	0.171	0	0	0.228	0.184	0	0.186	0.174	0	0	0.176	0.237	0.196	0.202	0.215	0.179	0.244	0.191	0.203	0	0	0.178	0	0	0	0	0.143	0	0.117	0.14	0.379	0	0.382	0.192	0.18	0.144	0
T1178o	0.946	0	0.941	0.949	0	0	0.94	0	0.941	0.952	0	0.941	0.628	0	0	0.876	0.961	0	0.94	0.95	0	0	0.927	0.931	0.938	0.93	0.895	0.937	0.895	0.958	0.87	0	0	0.857	0	0.923	0	0.962	0.519	0	0.962	0.923	0.941	0	0.963	0.961	0.862	0.889	0
T1179o	0.825	0	0.712	0.811	0	0	0.781	0	0.567	0.948	0	0.75	0.64	0	0	0.841	0.866	0	0.781	0.63	0	0	0.718	0.76	0.825	0.477	0.465	0.505	0.932	0.686	0.464	0	0	0.659	0	0	0	0.843	0.614	0	0.843	0.786	0.712	0	0.971	0.96	0.81	0.894	0
T1181o	0.854	0	0.767	0.392	0.767	0	0.768	0	0.474	0.733	0	0.448	0.247	0	0	0.408	0.865	0.466	0.768	0.814	0	0	0.422	0.443	0.854	0.833	0	0.841	0.85	0	0.776	0	0	0.79	0	0	0	0.508	0	0	0.508	0.76	0.767	0	0.854	0	0.442	0.721	0.767
T1187o	0.493	0	0.491	0.96	0.491	0	0.953	0	0.491	0.481	0	0.486	0.488	0	0	0.5	0.49	0.522	0.953	0.498	0	0	0.494	0.475	0.493	0.512	0.517	0.947	0.652	0.486	0.504	0	0	0.486	0	0	0	0.502	0.486	0	0.504	0.501	0.491	0	0.542	0	0.493	0.496	0.491
T1192o	0.883	0	0.862	0.662	0	0	0.157	0	0.595	0.88	0.88	0.841	0	0	0	0.881	0.876	0	0.157	0.343	0	0	0.951	0.878	0.841	0.856	0.695	0.842	0.871	0.146	0.594	0	0	0.853	0	0	0	0.882	0	0	0.882	0	0.862	0	0.876	0	0.875	0.875	0
[truncated: 39 more columns]

## Sheet: Souce Data of Table2
server_prediction_dataset
tmscore	Confidence		PSS		CoPSS			DockQ	Confidence		PSS		CoPSS
	corr	loss	corr	loss	corr	loss			corr	loss	corr	loss	corr	loss
H1106	0.196693	0.0642	0.608751	0.0045	0.600542	0.00486		H1106	0.194112	0.181	0.648311	0.013	0.636798	0.015
H1129	-0.153695	0.18139	0.52641	0.09109	0.474963	0.03789		H1129	-0.220841	0.107	0.644277	0.055	0.562296	0.037
H1134	0.861358	0	0.974442	0.04523	0.931615	0.04021		H1134	0.758488	0	0.716486	0.356	0.769312	0.332
H1140	0.442122	0	-0.204814	0.21303	-0.0328535	0.21215		H1140	0.437996	0	-0.185065	0.296	-0.0151962	0.294
H1141	0.596468	0.01724	0.94089	0.01083	0.75862	0.01724		H1141	0.552085	0.029	0.918971	0.021	0.718406	0.029
H1142	0.177253	0.00321	0.453674	0.00184	0.357197	0.00321		H1142	0.234419	0.004	0.117542	0.004	0.225068	0.004
H1143	0.839541	0.00115	0.962643	0.01596	0.922194	0.00244		H1143	0.8847	0.012	0.920793	0.088	0.948014	0.014
H1144	-0.307347	0.26507	-0.0909381	0.21106	-0.288228	0.21201		H1144	-0.321589	0.391	-0.190001	0.328	-0.365355	0.335
H1151	-0.607755	0.02404	-0.412542	0.00971	-0.501297	0.01883		H1151	-0.10613	0.024	0.308515	0.002	0.261716	0.014
H1157	0.174687	0.00301	0.262042	0.00478	0.253986	0.00478		H1157	0.230018	0.029	-0.281962	0.038	-0.114611	0.038
H1166	0.261048	0.026	-0.449914	0.07383	-0.194842	0.03647		H1166	0.165396	0.0736667	0.0181481	0.0656667	0.145965	0.049
H1167	-0.0422434	0.00815	-0.976765	0.28368	-0.94981	0.28787		H1167	-0.0440345	0.003	-0.971978	0.143667	-0.945553	0.149667
H1168	0.751116	0.02196	0.85462	0.02753	0.816307	0.02196		H1168	0.945033	0.0723333	0.905423	0.075	0.966219	0.0723333
T1109o	-0.168336	0.06887	0.738657	0.06818	0.587908	0.06887		T1109o	-0.525242	0.538	-0.148537	0.529	-0.304763	0.538
T1110o	0.361484	0.01364	-0.589745	0.01138	0.219723	0.01364		T1110o	0.592244	0.028	-0.0995714	0.004	0.566164	0.028
T1113o	0.944014	0.01298	0.973098	0.02797	0.972182	0.01298		T1113o	0.924858	0.068	0.925721	0.104	0.939835	0.068
T1121o	-0.255173	0.14371	-0.158631	0.1408	-0.241613	0.14371		T1121o	-0.246598	0.047	-0.375833	0.047	-0.341141	0.047
T1123o	0.886335	0.03003	0.987433	0.01755	0.957324	0.03003		T1123o	0.943246	0.077	0.857644	0.067	0.945579	0.077
T1124o	0.581641	0.00357	0.926109	0.01296	0.896241	0.00357		T1124o	0.644579	0.024	0.879412	0.117	0.904499	0.024
T1127o	0.767517	0.00795	0.983259	0.00224	0.951759	0.00795		T1127o	0.725902	0.058	0.990499	0.011	0.9356	0.058
T1132o	0.642767	0.00017	0.979699	0.11416	0.826469	0.00017		T1132o	0.544725	0.021	0.91559	0.025	0.732418	0.021
T1153o	0.970778	0.03865	0.96551	0.03055	0.978281	0.03865		T1153o	0.970987	0.095	0.965146	0.081	0.978353	0.095
T1160o	0.254301	0.00423	0.237524	0.004	0.293486	0.00423		T1160o	-0.0329148	0.009	0.325096	0.013	0.116432	0.009
T1161o	-0.280323	0.13873	-0.526573	0.1432	-0.517973	0.13742		T1161o	0.149902	0.002	-0.0381806	0.006	0.0540447	0.012
T1170o	0.509403	0.00133	0.764236	0.00253	0.564597	0.00133		T1170o	-0.867679	0.07	-0.749697	0.053	-0.900647	0.07
T1173o	0.524109	0.56142	0.416555	0.50265	0.545849	0.56142		T1173o	0.779354	0	0.459125	0.628	0.755549	0
T1174o	0.181873	0.29891	0.25593	0.01804	0.220091	0.29891		T1174o	0.675715	0.03	0.756064	0.034	0.736842	0.03
T1178o	0.848644	0.01427	0.961088	0.02295	0.908675	0.01427		T1178o	0.862698	0.034	0.839048	0.078	0.88076	0.034
T1179o	0.496215	0.42796	0.969623	0.02983	0.846764	0.07178		T1179o	0.505898	0.352	0.860699	0.056	0.788853	0.04
T1181o	-0.198589	0	0.0151563	0.01359	-0.16844	0		T1181o	0.880115	0	0.296513	0.036	0.83666	0
T1187o	0.430231	0.30142	-0.66877	0.48912	0.0928111	0.30142		T1187o	0.468645	0.73	-0.517984	0.882	0.209536	0.73
	0.344714	0.0865568	0.376731	0.0853152	0.389759	0.0842023			0.377616	0.10029	0.345491	0.137301	0.407344	0.10529
human_prediction_dataset
tmscore	Confidence		PSS		CoPSS			DockQ	Confidence		PSS		CoPSS
	corr	loss	corr	loss	corr	loss			corr	loss	corr	loss	corr	loss
H1106	0.18926	0.00355	0.49231	0.00558	0.493545	0.00555		H1106	0.228033	0.003	0.54895	0.013	0.553568	0.011
H1129	0.327919	0.22998	0.741958	0.08455	0.677248	0.08648		H1129	0.0687628	0.147	0.545469	0.074	0.430998	0.077
H1134	0.861179	0	0.974004	0.0419	0.931286	0.04021		H1134	0.75672	0	0.715531	0.346	0.767607	0.332
H1140	0.369395	0	-0.211906	0.21303	-0.0588356	0.21215		H1140	0.371359	0	-0.203138	0.296	-0.049626	0.294
H1141	0.594188	0.01724	0.941459	0.01083	0.764393	0.01724		H1141	0.546676	0.029	0.921709	0.021	0.722953	0.029
H1142	0.217131	0.00321	0.513771	0.00184	0.429028	0.00321		H1142	0.206183	0.004	0.124271	0.004	0.198929	0.004
H1143	0.84531	0.00127	0.969451	0.01596	0.925191	0.0016		H1143	0.890605	0.009	0.929501	0.088	0.951136	0.011
H1144	-0.331793	0.23209	-0.0156029	0.17808	-0.256982	0.17903		H1144	-0.345464	0.337	-0.119601	0.274	-0.337232	0.281
H1151	-0.631476	0.02404	-0.517858	0.01295	-0.584575	0.02404		H1151	-0.0256488	0.024	0.296661	0	0.263769	0.024
H1157	0.846723	0.00815	0.904355	0.00944	0.883354	0.00826		H1157	0.920892	0.039	0.969739	0.038	0.95608	0.031
H1166	0.221557	0.026	-0.463495	0.08963	-0.200572	0.03647		H1166	0.147929	0.0736667	0.0402435	0.051	0.146581	0.049
H1167	0.101276	0.00815	-0.97648	0.28368	-0.937927	0.28787		H1167	0.0914861	0.003	-0.973247	0.143667	-0.93694	0.149667
H1168	0.740261	0.02196	0.866806	0.04111	0.811332	0.02196		H1168	0.938605	0.0723333	0.936138	0.0883333	0.964388	0.0723333
T1109o	-0.176618	0.06887	0.721982	0.06818	0.562365	0.06887		T1109o	-0.537817	0.538	-0.171003	0.529	-0.331542	0.538
T1110o	0.36517	0.01364	-0.562837	0.01138	0.228519	0.01364		T1110o	0.612173	0.028	-0.0360825	0.004	0.594907	0.028
T1113o	0.919925	0.03553	0.948438	0.03554	0.950149	0.03553		T1113o	0.7891	0.13	0.800117	0.124	0.808848	0.13
T1121o	-0.347217	0.25821	-0.790085	0.2447	-0.707262	0.25821		T1121o	-0.218577	0.269	-0.561607	0.267	-0.490712	0.269
T1123o	0.850228	0.02619	0.990831	0.00591	0.934461	0.02619		T1123o	0.900109	0.081	0.95187	0.033	0.951192	0.081
T1124o	0.576689	0.00357	0.913272	0.00931	0.891174	0.00357		T1124o	0.645356	0.024	0.899667	0.03	0.920146	0.024
T1127o	0.751611	0.00795	0.985996	0.00104	0.954296	0.00795		T1127o	0.712484	0.06	0.987694	0.012	0.937261	0.06
T1132o	0.515785	0.00017	0.985899	0.05979	0.899867	0.00017		T1132o	0.55057	0.02	0.937543	0.026	0.884717	0.02
T1153o	0.971429	0.03865	0.981265	0.03055	0.981379	0.03865		T1153o	0.971502	0.095	0.980897	0.081	0.981328	0.095
T1160o	0.193739	0.00998	0.284628	0.004	0.264441	0.00423		T1160o	-0.0688539	0.015	0.211091	0.013	0.0515768	0.009
T1161o	-0.195845	0.13775	-0.540916	0.1432	-0.501466	0.13775		T1161o	0.205404	0.013	-0.156042	0.009	-0.00437847	0.013
T1170o	0.867442	0.00511	0.968671	0.00324	0.918989	0.00511		T1170o	0.367649	0.067	0.635035	0.056	0.442615	0.067
T1173o	0.516155	0	0.428065	0.57404	0.529041	0		T1173o	0.858491	0	0.600047	0.038	0.843459	0
T1174o	0.155659	0.02773	0.204472	0.03018	0.184827	0.02773		T1174o	0.660294	0.072	0.737269	0.077	0.726386	0.072
T1178o	0.849749	0.01394	0.960397	0.01711	0.908765	0.01394		T1178o	0.841302	0.043	0.824162	0.064	0.860104	0.043
T1179o	0.50218	0.03996	0.97114	0.02983	0.842809	0.07178		T1179o	0.517235	0.064	0.864008	0.056	0.791365	0.04
T1181o	-0.0472759	0	-0.0664214	0.02073	-0.0607021	0		T1181o	0.434608	0.045	0.484313	0.057	0.500302	0.045
T1187o	0.300009	0.30142	-0.659676	0.48912	-0.0153284	0.30142		T1187o	0.378604	0.73	-0.525236	0.882	0.128897	0.73
	0.384508	0.0504616	0.385287	0.0892397	0.407833	0.0625423			0.432767	0.0979032	0.425676	0.122419	0.45899	0.117065

## Sheet: Souce Data of TableS1
Group Name	3	11	35	37	46	52	54	67	71	73	74	86	91	92	97	98	119	122	125	131	132	133	147	150	158	165	169	180	185	187	188	199	201	205	215	225	227	229	234	236	239	245	248	257	278	288	291	298	304
H1106	0.934	0	0.934	0.936	0	0	0.937	0.639	0.916	0.874	0	0.931	0.921	0.854	0.922	0.933	0.912	0	0.932	0.934	0	0	0.861	0.934	0.934	0.934	0.934	0.858	0.932	0.934	0.933	0	0.931	0.896	0.923	0.934	0.804	0.934	0.352	0	0.934	0.9	0.913	0.903	0.909	0.936	0.91	0.933	0
H1111	0.94	0	0.983	0.093	0	0	0.274	0	0	0	0	0.94	0.974	0.076	0.093	0.256	0.975	0	0.274	0	0	0	0.879	0.306	0.74	0.979	0.053	0.694	0.833	0.08	0.256	0	0	0	0	0.981	0.079	0	0.508	0	0.984	0.079	0.833	0.973	0.973	0.979	0	0.56	0
H1114	0.258	0	0.882	0.129	0.882	0	0.723	0	0.244	0	0	0.244	0.735	0.47	0	0.351	0.914	0	0.723	0.244	0.244	0	0.694	0.836	0.244	0.252	0.351	0.928	0.41	0.124	0.363	0.244	0	0.159	0.128	0.319	0	0	0.227	0	0.124	0.129	0.883	0.86	0.246	0.059	0	0.544	0.883
H1129	0.815	0.854	0.668	0.966	0	0	0.745	0	0.781	0.828	0	0.777	0.7	0.747	0	0.822	0.739	0	0.745	0.739	0	0.854	0.749	0.759	0.777	0.838	0.785	0.867	0.677	0.812	0.829	0	0	0.817	0.592	0.724	0.82	0	0.636	0	0.965	0.68	0.667	0.67	0.807	0	0	0.729	0
H1134	0.929	0.969	0.968	0.969	0	0	0.947	0.503	0.966	0.902	0	0.97	0.73	0.972	0	0.963	0.97	0	0.947	0.97	0	0.932	0.964	0.965	0.929	0.961	0.93	0.973	0.909	0.96	0.956	0	0	0.927	0.641	0.952	0.932	0.97	0.859	0	0.969	0.95	0.968	0.929	0.964	0	0.926	0.936	0.968
H1135	0.709	0.361	0.544	0.722	0	0	0.942	0	0.109	0.59	0	0.732	0.554	0.426	0	0.624	0.464	0	0.942	0.455	0.524	0.405	0.798	0.835	0.673	0.42	0.624	0.898	0.899	0.327	0.624	0	0	0.406	0.111	0.799	0.405	0.694	0.535	0	0.694	0.108	0.569	0.631	0.58	0	0.748	0.614	0
H1137	0.718	0	0.881	0.641	0	0	0.562	0	0.19	0.914	0.914	0.755	0.45	0.546	0	0.248	0.874	0	0.562	0.429	0	0	0.68	0.592	0.762	0.786	0.592	0.605	0.785	0.222	0.592	0	0	0	0	0.684	0.683	0	0.107	0	0.75	0.345	0.905	0.88	0.827	0.914	0	0.438	0
H1140	0.608	0.63	0.621	0.967	0	0.545	0.621	0.751	0.604	0.603	0	0.607	0.605	0.609	0.602	0.606	0.835	0	0.621	0.835	0	0.628	0.634	0.624	0.608	0.666	0.624	0.609	0.615	0.609	0.618	0	0	0.605	0.617	0.616	0.628	0	0.617	0	0.621	0.608	0.621	0.574	0.67	0.607	0.611	0.622	0
H1141	0.674	0.677	0.96	0.97	0	0.543	0.671	0.626	0.675	0.951	0	0.672	0.646	0.625	0.618	0.675	0.632	0	0.671	0.751	0	0.676	0.614	0.687	0.672	0.675	0.674	0.677	0.675	0.668	0.679	0	0	0.657	0.755	0.676	0.677	0	0.682	0	0.673	0.633	0.96	0	0.975	0.945	0	0.674	0
H1142	0.617	0.616	0.616	0.622	0	0.54	0.614	0.604	0.612	0.599	0	0.618	0	0.626	0.616	0.626	0.773	0	0.614	0.614	0	0.615	0.719	0.616	0.616	0.644	0.614	0.614	0.615	0.616	0.617	0	0	0.615	0.615	0.62	0.616	0	0.616	0	0.616	0.615	0.616	0.607	0.615	0.617	0	0.616	0
H1143	0.98	0.979	0.966	0.979	0	0.52	0.982	0.589	0.92	0.952	0	0.98	0.834	0.596	0.651	0.978	0.64	0	0.982	0.64	0	0.976	0.611	0.976	0.98	0.622	0.978	0.976	0.684	0.979	0.978	0	0	0.98	0	0.978	0.979	0	0.772	0	0.975	0.975	0.966	0.934	0.977	0.972	0	0.978	0
H1144	0.681	0.684	0.682	0.992	0	0.494	0.687	0.611	0.671	0.772	0	0.681	0.859	0.674	0.938	0.705	0.918	0	0.687	0.918	0	0.682	0.616	0.712	0.681	0.628	0.679	0.679	0.632	0.68	0.705	0	0	0.659	0.62	0.993	0.682	0	0.677	0	0.987	0.627	0.682	0.662	0.984	0.896	0	0.68	0
H1151	0.935	0.948	0.942	0.94	0	0	0.952	0.504	0.955	0.899	0.943	0.935	0.785	0.948	0.93	0.947	0.94	0	0.952	0.526	0	0.947	0.89	0.948	0.935	0.547	0.943	0.946	0.927	0.94	0.947	0	0	0.95	0.937	0.95	0.947	0	0.61	0	0.939	0.934	0.942	0.775	0.934	0.943	0.961	0.953	0
H1157	0.796	0.798	0.788	0	0	0	0.795	0	0.796	0.795	0.794	0.798	0.57	0.799	0.796	0.854	0.793	0	0.795	0.796	0	0.796	0.805	0.85	0.795	0.855	0.796	0.802	0.803	0.803	0.854	0	0	0.793	0	0.796	0.796	0.797	0.572	0	0.793	0.792	0.788	0.77	0.797	0.794	0.798	0.796	0
H1166	0.747	0.774	0.811	0.765	0	0	0.753	0.712	0.763	0.711	0	0.747	0.563	0.738	0	0.74	0.789	0	0.753	0.789	0	0.763	0.758	0.792	0.739	0.582	0.744	0.778	0.82	0.787	0.744	0	0	0.728	0	0.747	0.763	0	0	0	0.803	0.715	0.811	0.569	0.791	0.797	0.786	0.752	0
H1167	0.801	0.581	0.839	0.802	0	0	0.608	0.758	0.611	0.791	0	0.803	0.635	0.524	0	0.595	0.806	0	0.608	0.806	0	0.524	0.783	0.803	0.803	0.587	0.595	0.627	0.813	0.806	0.672	0	0	0.796	0.759	0.61	0.524	0	0.451	0	0.807	0.611	0.839	0.789	0.823	0.806	0.553	0.526	0
H1168	0.936	0.935	0.954	0.834	0	0	0.936	0.759	0.951	0.955	0	0.936	0.942	0.931	0	0.703	0.98	0	0.936	0.981	0	0.935	0.774	0.948	0.934	0.845	0.696	0.899	0.823	0.96	0.696	0	0	0.901	0.761	0.933	0.935	0	0.446	0	0.976	0.887	0.954	0.965	0.93	0.924	0.924	0.947	0
H1171	0.94	0.153	0.941	0	0.941	0	0.939	0.625	0.941	0.897	0	0.941	0	0.918	0.154	0.891	0.93	0.916	0.939	0.926	0	0.153	0.941	0	0.941	0.906	0.933	0.94	0.935	0	0.933	0.939	0	0.919	0	0	0.153	0.943	0	0.939	0	0.855	0.941	0.936	0	0.897	0.932	0.941	0.941
H1172	0.918	0.148	0.919	0	0.919	0	0.914	0.271	0.914	0.868	0	0.918	0	0.895	0.15	0.576	0.907	0.892	0.914	0.895	0	0.148	0.921	0	0.918	0.884	0.911	0.921	0.917	0	0.911	0.915	0	0.921	0	0	0.148	0.92	0	0	0	0.848	0.919	0.934	0	0.868	0.92	0.921	0.919
H1185	0.971	0	0.966	0	0	0	0.969	0	0.968	0.952	0.972	0.969	0.852	0.97	0	0.969	0.969	0	0.969	0.969	0	0	0	0.969	0.969	0.965	0.969	0.968	0.973	0.971	0.971	0	0	0	0	0.969	0.968	0.971	0	0	0.971	0.969	0.966	0.964	0.973	0.97	0	0.968	0
T1109o	0.906	0	0.965	0.975	0	0	0.907	0	0.904	0.878	0	0.904	0.904	0	0	0.905	0.963	0	0.914	0.963	0	0	0.873	0	0.905	0.856	0.905	0.903	0.903	0.903	0.905	0	0.906	0.906	0	0	0	0	0.468	0	0.964	0	0.947	0	0.959	0.905	0.906	0.905	0
T1110o	0.983	0	0.981	0.984	0	0	0.981	0	0.982	0.957	0	0.982	0.979	0	0	0.982	0.979	0	0.982	0.981	0	0	0.868	0	0.982	0.889	0.982	0.982	0.983	0.988	0.982	0	0.983	0.983	0	0	0	0	0.49	0	0.981	0	0.981	0	0.978	0.982	0.982	0.982	0
T1113o	0.93	0	0.955	0.911	0	0	0.908	0	0.927	0.929	0	0.933	0.906	0	0	0.914	0.934	0	0.916	0.937	0	0	0.912	0.914	0.933	0.506	0.926	0.879	0.876	0.947	0.933	0	0.94	0	0	0	0	0	0.392	0	0.944	0	0.974	0	0.963	0.942	0	0.916	0
T1115o	0.369	0	0.663	0	0	0	0.453	0	0.091	0	0	0.377	0.563	0	0	0.645	0.621	0	0.453	0.357	0	0	0.48	0.621	0.377	0.723	0.629	0.286	0.857	0.208	0.645	0	0	0	0	0	0	0	0.318	0	0.355	0	0.663	0	0.943	0.206	0	0.645	0
T1121o	0.548	0	0.553	0.73	0	0	0.722	0	0.566	0	0	0.548	0.688	0	0	0.67	0.621	0	0.722	0.562	0	0	0.591	0.581	0.548	0.55	0.681	0.543	0.595	0.576	0.569	0	0	0.579	0	0	0	0	0.351	0	0.643	0	0.553	0	0.697	0.85	0	0.547	0
T1123o	0.903	0	0.847	0.907	0	0	0.924	0	0.891	0.909	0	0.897	0.716	0	0	0.417	0.843	0	0.924	0.843	0	0	0.684	0.832	0.903	0.835	0.4	0.832	0.9	0.916	0.406	0	0	0.404	0	0	0	0	0	0	0.867	0	0.901	0	0.876	0.909	0.416	0.456	0
T1124o	0.962	0	0.937	0.975	0.937	0	0.961	0	0.945	0.974	0	0.962	0.959	0	0	0.963	0.938	0.937	0.961	0.938	0	0	0.955	0.957	0.962	0.96	0.963	0.958	0.944	0.963	0.964	0	0	0.681	0	0	0	0.954	0	0	0.954	0	0.936	0	0.934	0.974	0	0.967	0.936
T1127o	0.98	0	0.977	0.979	0.976	0	0.98	0	0.98	0.914	0	0.972	0.976	0	0	0.979	0.93	0.98	0.98	0.941	0	0	0.966	0.979	0.972	0.974	0.979	0.978	0.967	0.981	0.979	0	0.98	0.978	0	0	0	0.979	0.503	0	0.979	0.977	0.977	0	0.977	0	0.978	0.979	0.977
T1132o	0.994	0	0.992	0.987	0	0	0.988	0	0.991	0	0	0.994	0.742	0	0	0.986	0.981	0	0.988	0.575	0	0	0.983	0.983	0.994	0.833	0.988	0.997	0.994	0.992	0.986	0	0	0.986	0	0	0	0	0.355	0	0.991	0	0.992	0	0.972	0	0	0.987	0
T1153o	0.946	0	0.911	0.935	0	0	0.946	0	0.97	0.898	0.886	0.928	0.725	0	0	0.948	0.933	0	0.946	0.935	0	0	0.838	0.95	0.928	0.621	0	0.919	0.935	0	0.948	0	0	0.956	0	0	0	0	0	0	0.92	0	0.543	0	0.889	0.886	0	0.959	0
T1160o	0.343	0	0.344	0.417	0	0.344	0.35	0	0.398	0.344	0.344	0.343	0.331	0	0	0.342	0.343	0	0.35	0.344	0	0	0.321	0.343	0.343	0.341	0.342	0.339	0.294	0.343	0.342	0	0	0.343	0	0	0	0.345	0	0	0.345	0	0.344	0	0.799	0.344	0.341	0.344	0
T1161o	0.454	0	0.465	0.923	0	0.456	0.455	0	0.604	0.442	0.46	0.456	0.431	0	0	0.454	0.585	0	0.455	0.447	0	0	0.447	0.454	0.454	0.478	0.454	0.596	0.472	0.466	0.454	0	0	0.46	0	0.471	0	0.456	0	0	0.456	0	0.584	0	0.623	0.46	0.885	0.455	0
T1170o	0.935	0	0.917	0.934	0.917	0	0.936	0	0.933	0.921	0	0.934	0.615	0	0	0.935	0.932	0.93	0.936	0.925	0	0	0.935	0.934	0.934	0.928	0.935	0.934	0.884	0.463	0.935	0	0	0.932	0	0	0	0.933	0	0	0.936	0.855	0.917	0	0.932	0.92	0.931	0.934	0.917
T1173o	0.988	0.952	0.988	0.991	0	0	0.588	0	0.926	0.72	0.72	0.97	0.562	0	0	0.742	0.58	0	0.588	0.441	0	0.845	0.457	0.524	0.513	0.484	0.742	0.623	0.548	0.7	0.742	0	0	0.861	0	0	0.845	0.99	0.52	0	0.99	0.792	0.988	0	0.548	0.72	0.553	0.63	0
T1174o	0.731	0.739	0.737	0.714	0	0	0.728	0	0.696	0.583	0.886	0.742	0.364	0	0	0.741	0.748	0	0.728	0.56	0	0.737	0.549	0.726	0.742	0.444	0.741	0.725	0.457	0.761	0.564	0	0	0.77	0	0.552	0.737	0.743	0	0	0.743	0.42	0.737	0	0.608	0.662	0.692	0.724	0
T1176o	0.282	0	0.397	0.168	0	0	0.186	0	0.216	0.234	0	0.204	0.264	0	0	0.228	0.284	0	0.186	0.207	0	0	0.381	0.242	0.223	0.318	0.228	0.18	0.307	0.191	0.203	0	0	0.215	0	0	0	0	0.178	0	0.162	0.14	0.397	0	0.417	0.234	0.203	0.147	0
T1178o	0.946	0	0.956	0.949	0	0	0.94	0	0.942	0.952	0.961	0.955	0.875	0	0	0.895	0.962	0	0.94	0.95	0	0	0.935	0.946	0.946	0.93	0.895	0.938	0.922	0.96	0.89	0	0	0.896	0	0.939	0	0.962	0.647	0	0.962	0.923	0.956	0	0.963	0.961	0.895	0.902	0
T1179o	0.869	0	0.843	0.811	0	0	0.824	0	0.839	0.948	0.96	0.876	0.644	0	0	0.871	0.892	0	0.824	0.856	0	0	0.774	0.795	0.876	0.477	0.871	0.505	0.932	0.774	0.852	0	0	0.823	0	0	0	0.888	0.614	0	0.888	0.786	0.843	0	0.971	0.96	0.877	0.899	0
T1181o	0.854	0	0.798	0.726	0.798	0	0.792	0	0.474	0.759	0.742	0.854	0.366	0	0	0.776	0.865	0.466	0.792	0.814	0	0	0.842	0.765	0.854	0.833	0	0.841	0.85	0.719	0.784	0	0	0.79	0	0	0	0.876	0	0	0.876	0.761	0.798	0	0.854	0.734	0.777	0.76	0.798
T1187o	0.977	0	0.491	0.96	0.491	0	0.968	0	0.492	0.482	0.497	0.977	0.542	0	0	0.529	0.514	0.522	0.968	0.5	0	0	0.501	0.552	0.977	0.512	0.529	0.947	0.832	0.519	0.526	0	0	0.496	0	0	0	0.504	0.499	0	0.504	0.501	0.491	0	0.542	0.492	0.519	0.502	0.491
T1192o	0.885	0	0.88	0.834	0	0	0.211	0	0.595	0.893	0.88	0.885	0	0	0	0.881	0.883	0	0.211	0.386	0	0	0.951	0.885	0.885	0.862	0.695	0.842	0.872	0.153	0.695	0	0	0.883	0	0	0	0.882	0	0	0.882	0	0.88	0	0.879	0.88	0.877	0.892	0
[truncated: 39 more columns]

## Sheet: Souce Data of FigureS2
target	def_max	other_max	def_top1	other_top1			target	default_multimer_max	default_multimer_top1	pdb_iter_uniref_a3m_max	pdb_iter_uniref_a3m_top1	pdb_iter_uniref_sto_max	pdb_iter_uniref_sto_top1	pdb_iter_uniprot_sto_max	pdb_iter_uniprot_sto_top1	spec_iter_uniref_a3m_max	spec_iter_uniref_a3m_top1	spec_iter_uniref_sto_max	spec_iter_uniref_sto_top1	spec_iter_uniprot_sto_max	spec_iter_uniprot_sto_top1	unidist_uniref_a3m_max	unidist_uniref_a3m_top1	unidist_uniref_sto_max	unidist_uniref_sto_top1	unidist_uniprot_sto_max	unidist_uniprot_sto_top1	str_iter_uniref_a3m_max	str_iter_uniref_a3m_top1	str_iter_uniref_sto_max	str_iter_uniref_sto_top1	str_iter_uniprot_sto_max	str_iter_uniprot_sto_top1	uniclust_oxmatch_a3m_max	uniclust_oxmatch_a3m_top1
7ZZ1	0.95924	0.95585	0.95924	0.95083			7ZZ1	0.95865	0.95526	0.95332	0.947	0.96055	0.94876	0.95632	0.95534	0.95065	0.95048	0.9537	0.95137	0.96272	0.95756	0.94939	0.94939	0.95269	0.94724	0.96238	0.95218	0.95272	0.95083	0.95694	0.95452	0.9576	0.95486	0.95585	0.95259
7QIH	0.85456	0.85631	0.85309	0.85544			7QIH	0.85479	0.85332	0.85931	0.85636	0.85955	0.85802	0.85831	0.85734	0.85803	0.85583	0.85663	0.85565	0.85983	0.85544	0.85866	0.85563	0.85814	0.85445	0.85992	0.85619	0.85852	0.85843	0.85855	0.85759	0.85789	0.85739	0.8602	0.85839
7OBV	0.98049	0.98041	0.98049	0.98041			7OBV	0.9795	0.97798	0.97891	0.9781	0.97987	0.97932	0.98097	0.98097	0.98142	0.98142	0.97865	0.97865	0.97945	0.9774	0.97839	0.97556	0.98041	0.98041	0.98098	0.98098	0.97974	0.97974	0.9804	0.97504	0.98108	0.97809	0.97906	0.97906
7X47	0.81116	0.78862	0.71995	0.71537			7X47	0.80847	0.80847	0.71829	0.71698	0.72052	0.72052	0.71505	0.71505	0.80118	0.71944	0.91652	0.71537	0.86165	0.70859	0.71918	0.71739	0.78359	0.75009	0.78862	0.78862	0.71884	0.71884	0.77075	0.71963	0.7169	0.7135	0.71902	0.71874
7Y8U	0.70581	0.84398	0.70336	0.84398			7Y8U	0.70259	0.69247	0.9079	0.82435	0.72385	0.704	0.73686	0.707	0.92606	0.83622	0.73748	0.71563	0.70776	0.70776	0.90084	0.82423	0.72224	0.71104	0.71754	0.70448	0.89808	0.84398	0.76111	0.64299	0.71303	0.69725	0.84395	0.8348
7UML	0.55059	0.55463	0.54931	0.54954			7UML	0.65975	0.65975	0.55463	0.55463	0.55147	0.54821	0.5518	0.55112	0.55512	0.55428	0.55339	0.54931	0.6522	0.54961	0.55536	0.55536	0.55207	0.54719	0.55174	0.54947	0.55451	0.55354	0.54954	0.54954	0.55307	0.54783	0.55496	0.55496
7RGP	0.6614	0.64844	0.47947	0.31123			7RGP	0.63254	0.50615	0.47754	0.47754	0.46295	0.43547	0.46824	0.29824	0.4692	0.4692	0.42962	0.35948	0.60661	0.60661	0.42188	0.2425	0.47765	0.47765	0.4761	0.47489	0.47208	0.47208	0.64209	0.31123	0.65139	0.63695	0.47944	0.45633
7EJX	0.74602	0.76382	0.74546	0.57372			7EJX	0.74816	0.74668	0.76693	0.75081	0.76382	0.76382	0.74751	0.57372	0.72272	0.69227	0.75479	0.75479	0.75537	0.74661	0.75734	0.74897	0.75513	0.75147	0.75972	0.75972	0.75133	0.74767	0.75582	0.7485	0.75982	0.75156	0.72619	0.71216
7MVT	0.93908	0.93553	0.93908	0.93155			7MVT	0.93772	0.93473	0.94306	0.93454	0.93108	0.93108	0.93329	0.92978	0.92483	0.92416	0.93467	0.92422	0.93341	0.93341	0.93169	0.92202	0.93495	0.92856	0.93347	0.9265	0.92506	0.92319	0.93249	0.93249	0.93781	0.93095	0.93553	0.93155
7PR7	0.99589	0.99595	0.99561	0.99537			7PR7	0.99579	0.99541	0.99535	0.99535	0.99607	0.99597	0.99609	0.99574	0.99595	0.99537	0.99594	0.99582	0.99577	0.99465	0.99556	0.99532	0.99595	0.99384	0.99587	0.9957	0.99586	0.99578	0.99595	0.99595	0.996	0.99462	0.99601	0.99586
7Q83	0.95663	0.95499	0.95663	0.95288			7Q83	0.95666	0.95565	0.95768	0.9544	0.95413	0.9535	0.95492	0.95492	0.95734	0.95152	0.95794	0.95323	0.95782	0.95502	0.95499	0.95499	0.95836	0.95289	0.95424	0.95424	0.95414	0.95288	0.96013	0.9584	0.95939	0.95471	0.95386	0.95386
7N1J	0.88905	0.88903	0.88884	0.88899			7N1J	0.88905	0.88905	0.88941	0.88782	0.88863	0.88826	0.88903	0.88903	0.88908	0.88799	0.88941	0.88793	0.88922	0.88886	0.8893	0.8879	0.88927	0.88927	0.88899	0.88899	0.88966	0.88828	0.88962	0.88962	0.88917	0.88888	0.88948	0.88948
7WU9	0.59594	0.60351	0.57312	0.59206			7WU9	0.54052	0.49246	0.5991	0.57015	0.60606	0.5764	0.62426	0.60308	0.61483	0.61483	0.61092	0.57551	0.52764	0.52764	0.60704	0.60351	0.63564	0.59206	0.61593	0.54206	0.59261	0.48283	0.62703	0.60866	0.48793	0.47386	0.59655	0.59655
7TCH	0.81855	0.82964	0.81537	0.82964			7TCH	0.81855	0.81855	0.82033	0.81399	0.82238	0.82057	0.81466	0.81396	0.83088	0.83088	0.8244	0.82423	0.81612	0.81549	0.81887	0.81394	0.81511	0.8112	0.81541	0.81057	0.82146	0.81632	0.82964	0.82964	0.81952	0.81952	0.82771	0.82381
7UL2	0.76646	0.76442	0.76107	0.76198			7UL2	0.7655	0.76089	0.76699	0.7595	0.76853	0.76652	0.76892	0.76751	0.76689	0.75724	0.77308	0.77044	0.77493	0.71933	0.76316	0.72266	0.76534	0.76534	0.76476	0.72496	0.7612	0.71753	0.76432	0.76287	0.76292	0.72808	0.77462	0.76198
7Y6C	0.97133	0.97104	0.96971	0.97015			7Y6C	0.9809	0.97041	0.97126	0.97126	0.97088	0.97088	0.97166	0.97012	0.98286	0.98286	0.97982	0.97058	0.97058	0.97058	0.97782	0.97025	0.98006	0.97104	0.97205	0.97083	0.97036	0.97015	0.98088	0.96897	0.97188	0.97188	0.97975	0.97026
7ZK1	0.65103	0.7235	0.42536	0.60442			7ZK1	0.6126	0.49609	0.54707	0.45872	0.59843	0.41589	0.49019	0.43671	0.59392	0.59392	0.6069	0.6069	0.55424	0.51326	0.53468	0.45711	0.6251	0.6251	0.7235	0.7235	0.60442	0.60442	0.61546	0.41422	0.44323	0.42711	0.61253	0.61253
7PG5	0.97025	0.96982	0.97025	0.96917			7PG5	0.97078	0.97024	0.96978	0.96969	0.97046	0.97039	0.97014	0.96993	0.9679	0.9679	0.97112	0.96976	0.96802	0.96802	0.97145	0.97027	0.9719	0.97037	0.97002	0.97002	0.9709	0.97006	0.97046	0.96928	0.97113	0.97068	0.96982	0.96917
7SCK	0.98501	0.98221	0.98461	0.98221			7SCK	0.9856	0.98501	0.9822	0.98143	0.98383	0.98383	0.98546	0.98484	0.98171	0.98171	0.98221	0.98221	0.98489	0.98328	0.98329	0.98306	0.98466	0.98372	0.98239	0.98201	0.98306	0.97992	0.98216	0.9811	0.98699	0.9817	0.98201	0.98077
7UHB	0.78883	0.81193	0.76143	0.81193			7UHB	0.75798	0.75798	0.81193	0.81193	0.77627	0.77627	0.74743	0.68109	0.74931	0.74924	0.77923	0.70636	0.73617	0.72284	0.80236	0.7354	0.78552	0.78552	0.73368	0.715	0.76042	0.73662	0.74266	0.74266	0.72872	0.724	0.75985	0.69236
7FDO	0.944	0.94985	0.9437	0.94641			7FDO	0.94418	0.94418	0.94796	0.94796	0.95018	0.9474	0.95209	0.94727	0.95252	0.94985	0.95298	0.94786	0.95248	0.95248	0.95145	0.94743	0.95196	0.94786	0.95183	0.95183	0.95197	0.94597	0.95256	0.95256	0.95228	0.95176	0.95266	0.94641
7YZI	0.69952	0.72685	0.69732	0.69709			7YZI	0.7101	0.69019	0.70027	0.69817	0.72472	0.69137	0.70122	0.69064	0.70006	0.69898	0.60861	0.55902	0.70588	0.66359	0.72685	0.7205	0.69712	0.69712	0.70009	0.69709	0.72348	0.69935	0.69613	0.68884	0.69863	0.69398	0.70059	0.70059
7YZK	0.77667	0.77468	0.77406	0.38597			7YZK	0.78529	0.77667	0.77516	0.77348	0.74553	0.7416	0.77532	0.77532	0.77582	0.76148	0.7144	0.70121	0.81154	0.7934	0.77748	0.7723	0.77526	0.77526	0.77644	0.775	0.77594	0.7732	0.74502	0.38597	0.77557	0.77354	0.77297	0.77297
7F4S	0.86419	0.85989	0.86072	0.85619			7F4S	0.86321	0.83653	0.84765	0.82815	0.8543	0.8543	0.86183	0.85258	0.84087	0.82798	0.85382	0.83959	0.86358	0.84805	0.84816	0.84816	0.8648	0.83339	0.86404	0.85146	0.83985	0.82976	0.85741	0.83667	0.8465	0.83309	0.85989	0.85619
7SF8	0.96135	0.9695	0.96135	0.96399			7SF8	0.93584	0.91706	0.96619	0.91709	0.95432	0.95432	0.96264	0.95326	0.96323	0.96323	0.94742	0.93988	0.94931	0.93259	0.96496	0.93825	0.93172	0.87618	0.96855	0.96855	0.95339	0.94207	0.95969	0.95022	0.96187	0.96187	0.9695	0.96399
7XVG	0.88969	0.88121	0.86108	0.87146			7XVG	0.87833	0.86108	0.88497	0.88497	0.87438	0.87438	0.87273	0.87273	0.87451	0.87451	0.86874	0.83488	0.87243	0.87243	0.88121	0.88121	0.87146	0.87146	0.60029	0.55208	0.86753	0.83348	0.85255	0.85255	0.88651	0.88062	0.8548	0.8548
7F90	0.99404	0.99391	0.994	0.9939			7F90	0.99408	0.99401	0.9941	0.99363	0.99406	0.994	0.99404	0.99391	0.99397	0.99386	0.99421	0.99416	0.99388	0.99359	0.99413	0.99376	0.99405	0.99364	0.99397	0.99378	0.99413	0.99367	0.99408	0.99374	0.99415	0.9939	0.99428	0.99392
7XP6	0.8355	0.83246	0.6088	0.61995			7XP6	0.81713	0.6088	0.83246	0.83246	0.83477	0.62517	0.82463	0.81918	0.83044	0.62751	0.63038	0.63038	0.83032	0.6279	0.83157	0.83157	0.82397	0.6181	0.82211	0.82211	0.82343	0.62713	0.82776	0.61995	0.82723	0.62572	0.81373	0.62535
7YCU	0.75438	0.75418	0.75257	0.75418			7YCU	0.7528	0.7522	0.75408	0.74594	0.75229	0.74633	0.75443	0.75424	0.75344	0.74662	0.75418	0.75418	0.75355	0.75103	0.75268	0.75268	0.75333	0.75333	0.75266	0.75266	0.75445	0.75213	0.75329	0.7452	0.75368	0.75368	0.75332	0.75332
8DK3	0.94249	0.93823	0.9423	0.93368			8DK3	0.94318	0.94318	0.47508	0.47508	0.93406	0.93317	0.47288	0.34729	0.47516	0.34731	0.93823	0.93823	0.47055	0.34694	0.34785	0.34752	0.47205	0.34697	0.4701	0.3465	0.47379	0.43427	0.93374	0.93368	0.471	0.34623	0.47406	0.47406
7FJE	0.90656	0.92461	0.90656	0.92461			7FJE	0.87268	0.87268	0.51913	0.51913	0.49061	0.49061	0.50789	0.48222	0.62887	0.47969	0.92461	0.92461	0.85416	0.85416	0.55471	0.55471	0.4672	0.46377	0.50985	0.44718	0.56483	0.48269	0.51225	0.46645	0.57275	0.57275	0.60717	0.50377
7F4L	0.84813	0.87147	0.81004	0.82394			7F4L	0.8609	0.8609	0.8568	0.8455	0.88472	0.8753	0.89708	0.85312	0.86142	0.84009	0.87608	0.8649	0.86869	0.85844	0.8799	0.87147	0.87213	0.86391	0.87586	0.87586	0.86705	0.84762	0.87072	0.87072	0.8656	0.8656	0.86412	0.82394
7PPA	0.94264	0.9392	0.9268	0.8354			7PPA	0.93631	0.83102	0.93195	0.83231	0.81102	0.81102	0.91129	0.83537	0.93294	0.93294	0.9392	0.9392	0.83565	0.8191	0.9113	0.57987	0.8354	0.8354	0.94055	0.93171	0.9258	0.9258	0.93912	0.93912	0.93023	0.82237	0.93988	0.93988
7VFX	0.77001	0.77978	0.76291	0.77915			7VFX	0.7502	0.74248	0.78015	0.77978	0.78011	0.77872	0.77201	0.77074	0.74521	0.74521	0.71961	0.69207	0.76309	0.76309	0.77946	0.77915	0.74266	0.74266	0.76594	0.76594	0.77351	0.76918	0.76741	0.75713	0.77347	0.77347	0.72227	0.7198
7X9B	0.95898	0.96484	0.95898	0.95318			7X9B	0.95337	0.93381	0.95983	0.95649	0.96075	0.96075	0.95969	0.94927	0.89576	0.89576	0.96098	0.96098	0.93663	0.93497	0.96484	0.95318	0.9596	0.93387	0.95308	0.94313	0.95524	0.95524	0.96538	0.95912	0.9622	0.9622	0.93799	0.90976
7WVY	0.96617	0.97826	0.96617	0.96767			7WVY	0.96569	0.94523	0.97826	0.96787	0.97722	0.96767	0.97159	0.96256	0.89675	0.86852	0.93778	0.92702	0.96493	0.94211	0.97478	0.97209	0.96156	0.93172	0.96602	0.96602	0.96469	0.96469	0.95036	0.93205	0.97747	0.97747	0.94598	0.94598
7F28	0.99388	0.9943	0.99146	0.9943			7F28	0.9939	0.99381	0.99411	0.9925	0.99386	0.9938	0.99413	0.99394	0.99422	0.99268	0.99438	0.99414	0.99424	0.99411	0.99268	0.99259	0.99402	0.99402	0.99392	0.99217	0.99443	0.99408	0.99391	0.99391	0.99412	0.99412	0.9943	0.9943
7UDC	0.87738	0.87367	0.87031	0.87367			7UDC	0.87872	0.85838	0.86394	0.86394	0.86527	0.84725	0.87051	0.85912	0.87367	0.87367	0.86939	0.86328	0.85471	0.85471	0.86055	0.86055	0.87683	0.84864	0.87496	0.85468	0.86852	0.86852	0.87732	0.8701	0.8682	0.8682	0.86972	0.86746
7XJG	0.8498	0.83899	0.84961	0.83535			7XJG	0.84961	0.84961	0.83861	0.83861	0.84907	0.83164	0.84139	0.83508	0.8354	0.83067	0.84538	0.83343	0.85362	0.83975	0.84128	0.83099	0.84317	0.83899	0.8392	0.83636	0.83877	0.8385	0.84383	0.83535	0.84117	0.83652	0.83875	0.83875
7UBZ	0.92204	0.96605	0.9212	0.87694			7UBZ	0.9588	0.91603	0.91442	0.91106	0.95195	0.87127	0.9131	0.86689	0.90396	0.86188	0.91242	0.87694	0.96605	0.91736	0.9114	0.86684	0.91423	0.8648	0.90016	0.89286	0.91219	0.8606	0.91385	0.90998	0.90071	0.8957	0.91436	0.88046
8D7U	0.96142	0.95502	0.94398	0.83852			8D7U	0.95295	0.95195	0.9023	0.9023	0.90145	0.9009	0.891	0.83237	0.95718	0.95502	0.92377	0.9196	0.96219	0.84835	0.92775	0.89999	0.89039	0.89039	0.8854	0.84268	0.91206	0.89427	0.90325	0.89654	0.93823	0.93823	0.95133	0.83852
7XKD	0.83894	0.87054	0.8234	0.87054			7XKD	0.8426	0.83967	0.86798	0.8462	0.86658	0.84066	0.86701	0.83567	0.84333	0.6241	0.86323	0.82965	0.86533	0.86533	0.84371	0.84371	0.87745	0.83916	0.89063	0.86026	0.87081	0.63856	0.92469	0.87054	0.88169	0.86393	0.82664	0.62102
7W77	0.84217	0.86418	0.83655	0.85755			7W77	0.8363	0.83579	0.58428	0.47547	0.48096	0.41028	0.48594	0.48119	0.88072	0.85755	0.86188	0.83895	0.5687	0.5687	0.63116	0.63116	0.86449	0.86449	0.85899	0.84309	0.48948	0.48948	0.80502	0.80502	0.83138	0.82011	0.88967	0.86418
7XOW	0.7746	0.78233	0.77309	0.77602			7XOW	0.7751	0.76605	0.78154	0.78154	0.78235	0.7821	0.78244	0.78233	0.76524	0.75965	0.76532	0.7653	0.77265	0.7708	0.77896	0.77896	0.77242	0.77242	0.76734	0.76211	0.76973	0.76262	0.77602	0.77602	0.77633	0.75943	0.77377	0.71927
7VVK	0.80067	0.80844	0.80067	0.79966			7VVK	0.80067	0.80067	0.63085	0.58019	0.55722	0.55722	0.57211	0.55488	0.66132	0.64936	0.75892	0.75892	0.73355	0.73355	0.56957	0.55574	0.68743	0.68743	0.68185	0.68185	0.67881	0.67881	0.80844	0.79966	0.78813	0.78813	0.57855	0.54929
7SF7	0.92351	0.95079	0.92351	0.95079			7SF7	0.89823	0.88018	0.9186	0.90477	0.94445	0.86508	0.92306	0.86594	0.85494	0.62521	0.86685	0.86685	0.92508	0.92508	0.89116	0.8889	0.92784	0.92117	0.91039	0.91039	0.91219	0.91219	0.95079	0.95079	0.87032	0.86238	0.88301	0.88301
7U5O	0.83692	0.84738	0.81989	0.84738			7U5O	0.84262	0.83246	0.83883	0.83369	0.85115	0.82361	0.83165	0.81961	0.83885	0.83885	0.83317	0.82707	0.84738	0.84738	0.84547	0.81874	0.83691	0.82272	0.83064	0.81694	0.84604	0.83738	0.83062	0.83062	0.83468	0.82156	0.86501	0.83508
7XT9	0.97319	0.97895	0.97319	0.97895			7XT9	0.97755	0.97012	0.97669	0.97669	0.97993	0.97537	0.97628	0.96585	0.96961	0.96128	0.97609	0.97609	0.98036	0.97895	0.97782	0.96609	0.96968	0.96269	0.97624	0.97088	0.97873	0.96685	0.97162	0.97099	0.97514	0.96824	0.96806	0.96782
7WYT	0.84617	0.93895	0.83958	0.93691			7WYT	0.90831	0.82302	0.88396	0.8487	0.86067	0.8309	0.91675	0.77634	0.95014	0.93788	0.89313	0.89142	0.84796	0.82629	0.88615	0.78315	0.9015	0.79872	0.85539	0.82446	0.92775	0.89717	0.93038	0.89217	0.93895	0.93691	0.94676	0.94676
7EWF	0.90785	0.91662	0.90749	0.90269			7EWF	0.92082	0.90601	0.90804	0.90346	0.91428	0.91428	0.91445	0.89546	0.91176	0.91176	0.91902	0.89682	0.91444	0.90269	0.91975	0.90675	0.91803	0.88549	0.91217	0.89807	0.91938	0.88318	0.91817	0.8977	0.92538	0.9021	0.91662	0.91662
7V9X	0.91345	0.81514	0.91345	0.74402			7V9X	0.67855	0.67855	0.63384	0.63384	0.81514	0.81514	0.40637	0.40637	0.6285	0.60492	0.60233	0.60233	0.75169	0.74402	0.7466	0.7466	0.40712	0.40712	0.40629	0.40488	0.74744	0.62668	0.63573	0.63573	0.40635	0.40635	0.62494	0.60807
7WIG	0.7826	0.77424	0.77721	0.77266			7WIG	0.77455	0.76351	0.77251	0.77251	0.77687	0.77266	0.77061	0.77061	0.75763	0.75649	0.76613	0.76196	0.76613	0.76267	0.77378	0.76892	0.72678	0.70847	0.72603	0.72603	0.77403	0.76571	0.77424	0.77424	0.77096	0.75987	0.72902	0.72902
7WU5	0.96801	0.97254	0.96272	0.96052			7WU5	0.97002	0.96604	0.97391	0.96052	0.97557	0.97557	0.97266	0.96528	0.97802	0.95837	0.93274	0.92246	0.95486	0.94447	0.97656	0.97254	0.96321	0.93911	0.93448	0.87056	0.97647	0.96733	0.97184	0.9647	0.96602	0.96395	0.96787	0.95282
7XQ5	0.95388	0.95328	0.94649	0.94715			7XQ5	0.95402	0.95291	0.95117	0.94512	0.94974	0.94546	0.95317	0.95088	0.94769	0.94769	0.95328	0.95328	0.95597	0.94695	0.95069	0.94714	0.95388	0.94715	0.94775	0.92904	0.94949	0.94688	0.95029	0.95029	0.95415	0.94462	0.95127	0.94721
7VRS	0.50866	0.46711	0.46324	0.46639			7VRS	0.50866	0.50866	0.46471	0.46471	0.51296	0.46687	0.46461	0.46335	0.46555	0.46555	0.5094	0.46639	0.51777	0.51777	0.4657	0.46547	0.50753	0.50753	0.46615	0.46615	0.4654	0.4654	0.51277	0.46703	0.50709	0.46505	0.46447	0.46421
8DJM	0.5535	0.53402	0.54772	0.53402			8DJM	0.54615	0.54615	0.53402	0.53402	0.42887	0.42887	0.54828	0.41899	0.41609	0.41609	0.428	0.41227	0.4319	0.32653	0.4281	0.42509	0.54451	0.41721	0.42703	0.41691	0.41884	0.40961	0.43611	0.41321	0.5317	0.5317	0.53182	0.40774
7PB8	0.91731	0.91823	0.91731	0.91282			7PB8	0.93615	0.91731	0.91733	0.91259	0.93288	0.8848	0.91386	0.90738	0.94274	0.9171	0.93902	0.93902	0.9217	0.90489	0.91714	0.91671	0.91431	0.91282	0.9146	0.90795	0.91874	0.90683	0.93096	0.91823	0.9271	0.91921	0.93762	0.91797
7VRC	0.94296	0.92725	0.92043	0.91741			7VRC	0.94296	0.92043	0.93031	0.92749	0.92775	0.92612	0.92973	0.92627	0.93	0.91741	0.92876	0.92449	0.94315	0.94315	0.92849	0.92849	0.92855	0.92462	0.92861	0.92477	0.92602	0.92496	0.93168	0.92853	0.92967	0.9245	0.92791	0.92354
7WQP	0.82576	0.8239	0.82175	0.8239			7WQP	0.8229	0.8229	0.82658	0.82386	0.82102	0.82043	0.82234	0.81656	0.82735	0.82016	0.82506	0.81814	0.82801	0.82118	0.82768	0.81788	0.8239	0.8239	0.8264	0.82287	0.82151	0.82062	0.82226	0.82083	0.82487	0.82191	0.82928	0.8261
7WU3	0.83184	0.84641	0.83184	0.84015			7WU3	0.79294	0.78136	0.84641	0.84305	0.84015	0.84015	0.84575	0.84037	0.80968	0.80591	0.81155	0.80175	0.83631	0.83631	0.84418	0.83509	0.8304	0.8304	0.81772	0.81772	0.83476	0.83476	0.83531	0.83531	0.83325	0.83168	0.80828	0.61625
7TPG	0.65567	0.65846	0.64765	0.64938			7TPG	0.64462	0.63838	0.6603	0.6537	0.65562	0.65562	0.65225	0.65225	0.66019	0.6533	0.65754	0.65754	0.65483	0.64208	0.66081	0.64697	0.64874	0.64641	0.65853	0.65048	0.65867	0.65846	0.65063	0.64247	0.6576	0.64035	0.6596	0.64938
7O0Y	0.91072	0.94564	0.73227	0.93239			7O0Y	0.93534	0.76331	0.7944	0.7944	0.9094	0.9094	0.90435	0.87534	0.91402	0.91402	0.95892	0.93514	0.95335	0.95335	0.86174	0.86174	0.90484	0.90484	0.94564	0.94564	0.83545	0.83545	0.93239	0.93239	0.94454	0.94454	0.92828	0.92828
7XH8	0.66518	0.60097	0.59179	0.59119			7XH8	0.64692	0.59179	0.74683	0.60941	0.64495	0.59564	0.66554	0.66287	0.66737	0.60103	0.65434	0.49102	0.68415	0.59372	0.64414	0.60097	0.65828	0.59119	0.67417	0.65873	0.65725	0.60486	0.66812	0.66074	0.62393	0.60708	0.65643	0.58984
7VNI	0.92614	0.94808	0.92294	0.9455			7VNI	0.93971	0.91996	0.92933	0.90862	0.95292	0.94808	0.95519	0.94885	0.93081	0.92878	0.93801	0.92547	0.94733	0.94733	0.94384	0.94384	0.95719	0.94759	0.95832	0.9455	0.94832	0.94832	0.95545	0.94624	0.9564	0.94163	0.95137	0.9047
7PB4	0.91985	0.91792	0.91472	0.91392			7PB4	0.9165	0.9165	0.93576	0.91222	0.93188	0.91576	0.9173	0.90173	0.93291	0.93239	0.92407	0.92407	0.92849	0.91971	0.93501	0.93501	0.91503	0.91503	0.9311	0.91392	0.93649	0.91257	0.93708	0.91921	0.93441	0.92024	0.93431	0.91792
7URD	0.69547	0.69475	0.69322	0.64771			7URD	0.69615	0.69244	0.69391	0.69353	0.69616	0.69482	0.69511	0.69475	0.69757	0.64689	0.69561	0.69561	0.69294	0.69294	0.69449	0.64726	0.69606	0.69561	0.69348	0.64903	0.69609	0.64718	0.69564	0.695	0.69556	0.6953	0.6506	0.64771
7TPB	0.85057	0.79874	0.78687	0.79826			7TPB	0.85057	0.85057	0.8555	0.79874	0.8373	0.79935	0.86296	0.79791	0.80018	0.7973	0.82343	0.79648	0.90013	0.79567	0.84612	0.79826	0.79882	0.79706	0.79941	0.79447	0.90867	0.79751	0.84235	0.81162	0.83779	0.79507	0.87045	0.78737
7T6B	0.73122	0.75862	0.73122	0.75862			7T6B	0.69866	0.69178	0.74012	0.74012	0.74174	0.72872	0.74547	0.74547	0.6541	0.6541	0.71726	0.69143	0.71325	0.70219	0.74465	0.7325	0.74265	0.73375	0.74621	0.74621	0.71944	0.71944	0.75862	0.75862	0.72044	0.72044	0.64955	0.64004
7WB2	0.92015	0.91471	0.91852	0.91276			7WB2	0.91964	0.91942	0.9165	0.91525	0.91731	0.91361	0.91934	0.91781	0.91548	0.91501	0.91523	0.91276	0.91865	0.91822	0.91953	0.91929	0.91864	0.91864	0.91947	0.91932	0.91668	0.9158	0.91638	0.91471	0.91875	0.91455	0.91809	0.91809
7X7T	0.51607	0.42283	0.4584	0.38334			7X7T	0.48683	0.39383	0.51245	0.38403	0.39765	0.3894	0.45333	0.38334	0.46877	0.39115	0.43421	0.43421	0.44138	0.44138	0.42283	0.42283	0.43122	0.35702	0.40677	0.39678	0.46614	0.32814	0.43845	0.43845	0.51699	0.42759	0.43829	0.38405
7WV9	0.77093	0.76981	0.76191	0.76216			7WV9	0.76491	0.76191	0.77001	0.76732	0.76981	0.76981	0.76692	0.76501	0.76958	0.76958	0.76144	0.7311	0.76661	0.74915	0.76569	0.753	0.75385	0.74678	0.76583	0.74384	0.76777	0.76777	0.77187	0.76216	0.76247	0.73673	0.76941	0.76941
7RYN	0.56328	0.56094	0.53357	0.54838			7RYN	0.56328	0.56328	0.55844	0.53303	0.55107	0.55107	0.55733	0.54085	0.55537	0.53057	0.54838	0.54838	0.56094	0.56094	0.55997	0.51462	0.56186	0.54269	0.56054	0.56054	0.55877	0.53666	0.56049	0.56049	0.56096	0.55839	0.55425	0.55425
7UTZ	0.83509	0.81466	0.78301	0.81466			7UTZ	0.77486	0.68141	0.76031	0.74402	0.73855	0.73855	0.75588	0.75588	0.61658	0.57223	0.66506	0.53841	0.69111	0.57024	0.7536	0.72946	0.75713	0.75713	0.65559	0.65559	0.72587	0.69212	0.81466	0.81466	0.71648	0.70171	0.64213	0.58599
7RT7	0.98296	0.98628	0.97195	0.98311			7RT7	0.97438	0.97172	0.98121	0.98121	0.9827	0.97526	0.98269	0.97421	0.98311	0.98311	0.98323	0.98323	0.98559	0.98323	0.9821	0.97396	0.9853	0.9739	0.98278	0.98278	0.9826	0.97486	0.98205	0.98131	0.98628	0.98628	0.98212	0.97517
7XGG	0.51876	0.95236	0.51838	0.50102			7XGG	0.95516	0.95512	0.95432	0.50629	0.95062	0.9454	0.95527	0.51536	0.95396	0.95187	0.95404	0.51493	0.5164	0.51564	0.51624	0.51624	0.95415	0.95377	0.95613	0.95236	0.95189	0.51924	0.95289	0.50102	0.95169	0.51648	0.51622	0.51622
7Q3D	0.9684	0.96916	0.9684	0.96689			7Q3D	0.96896	0.9684	0.96704	0.96615	0.96671	0.96671	0.96746	0.96024	0.96871	0.96619	0.96784	0.96434	0.96978	0.9654	0.96755	0.96649	0.96851	0.96671	0.96835	0.96182	0.96735	0.96509	0.96588	0.96588	0.97081	0.96798	0.96916	0.96689
7TJ4	0.96572	0.9651	0.96569	0.96443			7TJ4	0.966	0.96569	0.96534	0.96498	0.96666	0.96443	0.96611	0.96507	0.96575	0.96506	0.96563	0.9648	0.96628	0.96598	0.96609	0.96343	0.9662	0.96434	0.96606	0.96391	0.966	0.966	0.96565	0.96481	0.96519	0.96487	0.96648	0.96638
7VG7	0.75149	0.75064	0.74993	0.74951			7VG7	0.75424	0.75121	0.75437	0.75437	0.75454	0.74951	0.75537	0.74855	0.7499	0.74837	0.7541	0.7541	0.75597	0.74581	0.75579	0.74868	0.75612	0.75422	0.75442	0.75033	0.74859	0.74859	0.75122	0.74529	0.75121	0.74375	0.75064	0.75064
7P4A	0.83295	0.82821	0.47628	0.82821			7P4A	0.82518	0.81272	0.81995	0.80593	0.8178	0.47984	0.82299	0.79984	0.82821	0.82821	0.8262	0.8262	0.82357	0.82357	0.82695	0.80422	0.83036	0.47655	0.81009	0.80023	0.8274	0.81327	0.83073	0.80232	0.8328	0.8328	0.81434	0.47733
7R49	0.95724	0.96166	0.95514	0.96166			7R49	0.96073	0.95588	0.95921	0.95612	0.95641	0.95373	0.95643	0.95319	0.96627	0.96279	0.95762	0.95163	0.95467	0.95467	0.96128	0.95697	0.95952	0.95459	0.9585	0.956	0.9589	0.95783	0.95849	0.95528	0.95849	0.95572	0.9633	0.96166
7WA4	0.74965	0.63546	0.64665	0.63546			7WA4	0.56872	0.56515	0.58886	0.56698	0.56057	0.47546	0.58565	0.56479	0.59144	0.54702	0.52162	0.41981	0.55864	0.526	0.63546	0.63546	0.59498	0.47788	0.55457	0.40511	0.60735	0.57238	0.53945	0.51753	0.65097	0.60803	0.65492	0.52773
7YCS	0.39649	0.89761	0.39584	0.82897			7YCS	0.39568	0.39568	0.85937	0.38802	0.39014	0.38902	0.39764	0.39764	0.39074	0.38748	0.39784	0.38985	0.9496	0.82897	0.39582	0.38777	0.87408	0.39655	0.93497	0.89761	0.38807	0.38784	0.39584	0.3883	0.88065	0.39603	0.39857	0.39428
7Y15	0.74036	0.73392	0.73625	0.72064			7Y15	0.73421	0.7216	0.72592	0.71628	0.72954	0.72563	0.73392	0.73392	0.72976	0.72114	0.72614	0.71583	0.70759	0.70759	0.73627	0.73489	0.7047	0.7047	0.6829	0.67169	0.74444	0.72477	0.7251	0.71755	0.7327	0.72064	0.69653	0.57319
7X8R	0.81767	0.82078	0.81767	0.82078			7X8R	0.81767	0.81767	0.76372	0.62499	0.61971	0.61971	0.55955	0.45465	0.60815	0.59184	0.76073	0.43278	0.8208	0.8208	0.79187	0.44513	0.55806	0.4536	0.63147	0.61724	0.62008	0.60528	0.82078	0.82078	0.81581	0.62068	0.61356	0.58458
7VD7	0.98056	0.98354	0.98035	0.98354			7VD7	0.98143	0.98143	0.98253	0.97578	0.97869	0.97869	0.98282	0.98282	0.98354	0.98354	0.9807	0.97314	0.9827	0.9827	0.98174	0.9792	0.98253	0.97672	0.98228	0.97548	0.98225	0.98225	0.98277	0.97435	0.98324	0.9766	0.97906	0.9788
8DCR	0.84129	0.84321	0.84129	0.82364			8DCR	0.84129	0.84129	0.69484	0.69484	0.83499	0.65041	0.82364	0.82364	0.84321	0.84321	0.8393	0.83637	0.71338	0.65316	0.71325	0.67424	0.8282	0.82051	0.83496	0.83496	0.84295	0.64319	0.82285	0.82285	0.83337	0.83337	0.8385	0.8385
7WUW	0.98165	0.98186	0.98093	0.98102			7WUW	0.98177	0.98177	0.98745	0.98025	0.98122	0.90607	0.98839	0.97924	0.98904	0.98102	0.98347	0.97954	0.9814	0.9814	0.98097	0.9793	0.98119	0.981	0.98145	0.98145	0.98186	0.98186	0.97998	0.97895	0.98026	0.98006	0.98123	0.97844
7UN6	0.47583	0.47805	0.41628	0.46629			7UN6	0.56112	0.4466	0.53727	0.4286	0.53987	0.43306	0.509	0.41807	0.48365	0.47805	0.4953	0.4311	0.49012	0.46161	0.56971	0.51252	0.51787	0.4276	0.5425	0.5425	0.56995	0.42021	0.5749	0.46629	0.59533	0.47854	0.47205	0.42074
7ENI	0.88967	0.85309	0.88967	0.8434			7ENI	0.89848	0.89398	0.85376	0.82342	0.84578	0.8332	0.84902	0.84902	0.85662	0.85662	0.85232	0.8489	0.84159	0.83974	0.85226	0.85226	0.85309	0.8434	0.85102	0.85102	0.85303	0.84788	0.85616	0.84479	0.84844	0.84844	0.8557	0.8407
7W7C	0.96033	0.96747	0.9586	0.96674			7W7C	0.95935	0.95935	0.96482	0.9642	0.9643	0.9643	0.96478	0.96478	0.96166	0.96166	0.96747	0.96674	0.96347	0.96347	0.96367	0.96367	0.96164	0.96164	0.96183	0.96183	0.96413	0.96283	0.96658	0.96658	0.96576	0.96439	0.96464	0.96464
7Y9V	0.70806	0.68957	0.6712	0.67282			7Y9V	0.76549	0.67825	0.74981	0.66123	0.68803	0.68443	0.75786	0.67282	0.68553	0.67507	0.68691	0.65521	0.73477	0.68957	0.70011	0.67233	0.68048	0.67249	0.7427	0.70676	0.83575	0.83575	0.68461	0.68461	0.73115	0.73115	0.76812	0.66826
7T92	0.57902	0.59478	0.57902	0.59478			7T92	0.58328	0.23915	0.58634	0.56829	0.55598	0.5472	0.54882	0.54842	0.61621	0.59478	0.56702	0.56455	0.57352	0.54193	0.58416	0.57268	0.55645	0.55016	0.55483	0.26576	0.57817	0.57817	0.55091	0.25775	0.54356	0.54356	0.57136	0.57136
7X40	0.72022	0.73317	0.72022	0.73072			7X40	0.71706	0.71526	0.7257	0.72547	0.72245	0.7219	0.72144	0.72144	0.7284	0.71979	0.72858	0.72858	0.72457	0.72102	0.72524	0.72466	0.73072	0.73072	0.726	0.72203	0.73317	0.73317	0.72682	0.72424	0.72206	0.72169	0.7309	0.72244
7VCR	0.93385	0.92306	0.92968	0.92306			7VCR	0.9397	0.9397	0.91719	0.91719	0.91928	0.91352	0.92328	0.92306	0.92382	0.92382	0.91734	0.91734	0.92093	0.91716	0.91419	0.9115	0.91869	0.91869	0.92289	0.89754	0.92658	0.91603	0.91914	0.91881	0.91541	0.91481	0.92036	0.92036
7EGT	0.95547	0.95681	0.95547	0.95315			7EGT	0.95605	0.95209	0.85624	0.85624	0.86144	0.85351	0.94942	0.82977	0.86071	0.85666	0.9558	0.95315	0.95588	0.95492	0.85901	0.85541	0.95287	0.95287	0.85986	0.85435	0.85338	0.85337	0.95753	0.95681	0.95546	0.95431	0.87591	0.85269
7OIX	0.68525	0.70423	0.64904	0.69622			7OIX	0.65727	0.63748	0.7257	0.63665	0.67479	0.67479	0.6783	0.6783	0.66688	0.63787	0.70056	0.65775	0.66578	0.66158	0.69622	0.69622	0.73676	0.70423	0.69024	0.65259	0.68097	0.6384	0.718	0.718	0.71977	0.71977	0.66897	0.62193
7R1Z	0.58904	0.59421	0.58904	0.58403			7R1Z	0.58097	0.56992	0.57694	0.57694	0.58805	0.56644	0.58076	0.57486	0.57824	0.56536	0.59421	0.58403	0.58072	0.58072	0.57663	0.57296	0.57901	0.56093	0.57924	0.57727	0.57697	0.57697	0.59033	0.56813	0.58099	0.5776	0.5846	0.5846
7SP8	0.66397	0.66422	0.66397	0.6633			7SP8	0.66424	0.66393	0.6669	0.66064	0.66748	0.66748	0.65983	0.6584	0.66782	0.66162	0.66476	0.65297	0.66434	0.66422	0.66362	0.66362	0.66564	0.6615	0.666	0.66022	0.66621	0.66086	0.66316	0.66134	0.6633	0.6633	0.66453	0.65738
7W3U	0.93383	0.93603	0.93295	0.93401			7W3U	0.93404	0.93401	0.93506	0.9343	0.93532	0.93432	0.93589	0.93558	0.93624	0.93541	0.93416	0.93401	0.93447	0.93295	0.93565	0.93371	0.93441	0.93389	0.9344	0.93411	0.93515	0.93515	0.936	0.93526	0.93567	0.93543	0.93653	0.93603
7XDI	0.38336	0.37755	0.3643	0.37373			7XDI	0.39374	0.38336	0.36363	0.33564	0.37278	0.37278	0.37382	0.37246	0.32745	0.23573	0.38118	0.23321	0.35447	0.25544	0.37755	0.37373	0.37015	0.37015	0.39151	0.3137	0.37407	0.37407	0.3749	0.30876	0.3718	0.22296	0.3865	0.3148
